# Supplementary material for: ﻿A new freshwater species Achnanthidiumkangdingnese (Bacillariophyta, Achnanthidiaceae) from Sichuan Province, China
Source: PhytoKeys. 2022 Aug 12;204:97–108. doi: 10.3897/phytokeys.204.89690 (PMC9848883; doi:10.3897/phytokeys.204.89690)
Supplement: XML Treatment for Achnanthidium kangdingnese [file phytokeys.204.89690-treatment1.xml]

<!DOCTYPE tp:taxon-treatment
  PUBLIC "-//TaxonX//DTD Taxonomic Treatment Publishing DTD v0 20100105//EN" "tax-treatment-NSO.dtd">
<tp:taxon-treatment xmlns:tp="http://www.plazi.org/taxpub"><tp:treatment-meta><kwd-group><label>Taxon classification</label><kwd>
              <named-content content-type="kingdom">Plantae</named-content>
            </kwd><kwd>
              <named-content content-type="order">Cocconeidales</named-content>
            </kwd><kwd>
              <named-content content-type="family">Achnanthidiaceae</named-content>
            </kwd></kwd-group><mixed-citation publication-type="journal"><person-group><name><surname>Yu</surname><given-names>Pan</given-names></name><name><surname>You</surname><given-names>Qingmin</given-names></name><name><surname>Bi</surname><given-names>Yonghong</given-names></name><name><surname>Wang</surname><given-names>Quanxi</given-names></name></person-group><article-title>﻿A new freshwater species <italic><tp:taxon-name><tp:taxon-name-part taxon-name-part-type="genus" reg="Achnanthidium">Achnanthidium</tp:taxon-name-part><tp:taxon-name-part taxon-name-part-type="species" reg="kangdingnese">kangdingnese</tp:taxon-name-part></tp:taxon-name></italic> (<tp:taxon-name><tp:taxon-name-part taxon-name-part-type="phylum">Bacillariophyta</tp:taxon-name-part></tp:taxon-name>, <tp:taxon-name><tp:taxon-name-part taxon-name-part-type="family">Achnanthidiaceae</tp:taxon-name-part></tp:taxon-name>) from Sichuan Province, China</article-title><source>PhytoKeys</source><day>12</day><month>08</month><year>2022</year><volume>204</volume><fpage>97</fpage><lpage>108</lpage><pub-id pub-id-type="doi">10.3897/phytokeys.204.89690</pub-id></mixed-citation></tp:treatment-meta><tp:nomenclature><label>﻿</label><tp:taxon-name>
            <object-id xmlns:xlink="http://www.w3.org/1999/xlink" content-type="arpha" xlink:type="simple">48CB6B8D-B057-5D41-813D-25C10FF686C3</object-id>
            <tp:taxon-name-part taxon-name-part-type="genus" reg="Achnanthidium">Achnanthidium</tp:taxon-name-part>
            <tp:taxon-name-part taxon-name-part-type="species" reg="kangdingnese">kangdingnese</tp:taxon-name-part>
          </tp:taxon-name><tp:taxon-authority>P. Yu, Q.M. You &amp; Q.X. Wang</tp:taxon-authority><tp:taxon-status xmlns:xlink="http://www.w3.org/1999/xlink" xlink:type="simple">sp. nov.</tp:taxon-status><xref ref-type="fig" rid="F1">Figs 1</xref><xref ref-type="fig" rid="F2">, 2</xref><xref ref-type="fig" rid="F3">, 3</xref><xref ref-type="fig" rid="F4">, 4</xref><xref ref-type="fig" rid="F5">, 5</xref></tp:nomenclature><tp:treatment-sec sec-type="description" id="SECID0EGPAC"><title>Description.</title><p><abbrev xmlns:xlink="http://www.w3.org/1999/xlink" xlink:title="light microscopy" id="ABBRID0EMPAC" xlink:type="simple">LM</abbrev> observations (Fig. <xref ref-type="fig" rid="F1">1A</xref>–AD), valves are linear in shape, with rounded apices. Some individuals were slightly constricted in the middle. Valve length 10.8–23.5 µm, breadth 3.8–4.0 µm (n = 200). On both valves striae are radiate throughout, and striae count cannot be performed with <abbrev xmlns:xlink="http://www.w3.org/1999/xlink" xlink:title="light microscopy" id="ABBRID0EUPAC" xlink:type="simple">LM</abbrev>. Raphe valve is concave, with a narrow, linear axial area slightly expanded near the center. The central area is well defined with one or two spaced striae. Rapheless valve is convex, with a narrow linear axial area weakly expanded at the middle portion of the valve. The central area is a small oval or absent.</p><fig id="F1" position="float" orientation="portrait"><object-id xmlns:xlink="http://www.w3.org/1999/xlink" content-type="doi" xlink:type="simple">10.3897/phytokeys.204.89690.figure1</object-id><object-id xmlns:xlink="http://www.w3.org/1999/xlink" content-type="arpha" xlink:type="simple">98F0DC39-B913-52C5-9E5D-124D5B204EFA</object-id><label>Figure 1.</label><caption><p><bold>A–AD</bold><abbrev xmlns:xlink="http://www.w3.org/1999/xlink" xlink:title="light microscopy" id="ABBRID0EDAAE" xlink:type="simple">LM</abbrev> valve views of <italic><tp:taxon-name><tp:taxon-name-part taxon-name-part-type="genus" reg="Achnanthidium">Achnanthidium</tp:taxon-name-part><tp:taxon-name-part taxon-name-part-type="species" reg="kangdingnese">kangdingnese</tp:taxon-name-part></tp:taxon-name></italic> sp. nov. Scale bar: 10 µm.</p></caption><graphic xmlns:xlink="http://www.w3.org/1999/xlink" xlink:href="phytokeys-204-097_article-89690__-g001.jpg" position="float" orientation="portrait" xlink:type="simple" id="oo_726840.jpg"><uri content-type="original_file" xlink:type="simple">https://binary.pensoft.net/fig/726840</uri></graphic></fig><p><abbrev xmlns:xlink="http://www.w3.org/1999/xlink" xlink:title="scanning electron microscopy" id="ABBRID0EZAAE" xlink:type="simple">SEM</abbrev> observations (Figs <xref ref-type="fig" rid="F2">2</xref>–<xref ref-type="fig" rid="F5">5</xref>), both valves have a narrow hyaline area at the valve face-mantle junction (Figs <xref ref-type="fig" rid="F2">2A, B</xref>, <xref ref-type="fig" rid="F4">4A, B</xref>). Raphe valve: Externally, the raphe is filiform and straight (Fig. <xref ref-type="fig" rid="F2">2A, B</xref>), distal raphe ends are deflected in opposite directions (Fig. <xref ref-type="fig" rid="F2">2 A–D</xref>), and proximal raphe ends are straight and teardrop-shaped (Fig. <xref ref-type="fig" rid="F2">2A, B, E</xref>). The number of striae is 34–36 in 10 µm at the middle portion, and 33–38 in 10 µm near the apices (Figs <xref ref-type="fig" rid="F2">2A, B</xref>; <xref ref-type="fig" rid="F3">3A</xref>). Areolae are round or oval. The uniseriate striae are composed of 4–7 areolae in the middle portion of the valve (Fig. <xref ref-type="fig" rid="F2">2A, B, E</xref>), and 1–7 areolae at the apex (Fig. <xref ref-type="fig" rid="F2">2 A–D</xref>). Valve mantle with a single row of linear areolae extend around the apices with a small interruption at the ends (Fig. <xref ref-type="fig" rid="F2">2A, C–E</xref>). Internally, the thickening widens at the end (Fig. <xref ref-type="fig" rid="F3">3A, C</xref>), and the raphe terminates in raised helictoglossae close to the apices (Fig. <xref ref-type="fig" rid="F3">3A–C</xref>). Proximal raphe ends are distinctly deflected in opposite directions (Fig. <xref ref-type="fig" rid="F3">3B, E</xref>). Areolae are transapically elongated in throughout valve (Fig. <xref ref-type="fig" rid="F3">3C, E</xref>). Areolae are occluded by hymene perforated by delicate slits, and each hymen is closely joined with the adjacent hymen (Fig. <xref ref-type="fig" rid="F3">3D</xref>).</p><fig id="F2" position="float" orientation="portrait"><object-id xmlns:xlink="http://www.w3.org/1999/xlink" content-type="doi" xlink:type="simple">10.3897/phytokeys.204.89690.figure2</object-id><object-id xmlns:xlink="http://www.w3.org/1999/xlink" content-type="arpha" xlink:type="simple">5E6AE75E-981E-50DE-8F96-68048687FB5A</object-id><label>Figure 2.</label><caption><p><bold>A–E</bold><italic><tp:taxon-name><tp:taxon-name-part taxon-name-part-type="genus" reg="Achnanthidium">Achnanthidium</tp:taxon-name-part><tp:taxon-name-part taxon-name-part-type="species" reg="kangdingnese">kangdingnese</tp:taxon-name-part></tp:taxon-name></italic> sp. nov. <abbrev xmlns:xlink="http://www.w3.org/1999/xlink" xlink:title="scanning electron microscopy" id="ABBRID0EWDAE" xlink:type="simple">SEM</abbrev> external views of raphe valve <bold>A, B</bold> entire raphe valve <bold>C, D</bold> valve apex, showing the distal raphe ends <bold>E</bold> central area of the valve, showing the proximal raphe ends. Scale bars: 2 µm (<bold>A, B</bold>); 1 µm (<bold>C, D</bold>); 0.5 µm (<bold>E</bold>).</p></caption><graphic xmlns:xlink="http://www.w3.org/1999/xlink" xlink:href="phytokeys-204-097_article-89690__-g002.jpg" position="float" orientation="portrait" xlink:type="simple" id="oo_726841.jpg"><uri content-type="original_file" xlink:type="simple">https://binary.pensoft.net/fig/726841</uri></graphic></fig><fig id="F3" position="float" orientation="portrait"><object-id xmlns:xlink="http://www.w3.org/1999/xlink" content-type="doi" xlink:type="simple">10.3897/phytokeys.204.89690.figure3</object-id><object-id xmlns:xlink="http://www.w3.org/1999/xlink" content-type="arpha" xlink:type="simple">A4E711AE-D876-5AA1-A393-4922F5E864FB</object-id><label>Figure 3.</label><caption><p><bold>A–E</bold><italic><tp:taxon-name><tp:taxon-name-part taxon-name-part-type="genus" reg="Achnanthidium">Achnanthidium</tp:taxon-name-part><tp:taxon-name-part taxon-name-part-type="species" reg="kangdingnese">kangdingnese</tp:taxon-name-part></tp:taxon-name></italic> sp. nov. <abbrev xmlns:xlink="http://www.w3.org/1999/xlink" xlink:title="scanning electron microscopy" id="ABBRID0EAFAE" xlink:type="simple">SEM</abbrev> internal views of raphe valve <bold>A, B</bold> entire raphe valve <bold>C</bold> valve apex, showing the distal raphe ends <bold>E</bold> central area of the valve, showing the proximal raphe ends <bold>D</bold> internal areola occluded with fine hymenate structures. Scale bars: 2 µm (<bold>A, B</bold>); 1 µm (<bold>C</bold>); 0.5 µm (<bold>E</bold>); 0.2 µm (<bold>D</bold>).</p></caption><graphic xmlns:xlink="http://www.w3.org/1999/xlink" xlink:href="phytokeys-204-097_article-89690__-g003.jpg" position="float" orientation="portrait" xlink:type="simple" id="oo_726842.jpg"><uri content-type="original_file" xlink:type="simple">https://binary.pensoft.net/fig/726842</uri></graphic></fig><p>Rapheless valve: the single row of pores on the mantle is continuous (Figs <xref ref-type="fig" rid="F4">4A–C</xref>, <xref ref-type="fig" rid="F5">5A, C</xref>). Externally, the axial area is linear and weakly expanded in the central area (Fig. <xref ref-type="fig" rid="F4">4A, B</xref>). On some valves, there are two slit-like areolae oriented longitudinally in the middle region of the axial area (Fig. <xref ref-type="fig" rid="F4">4B</xref>). Striae are uniseriate, comprised of 3–6 round or transapically oriented areolae in the central area (Fig. <xref ref-type="fig" rid="F4">4A, B, D</xref>), and 1–5 round or oblong areolae at the apices (Fig. <xref ref-type="fig" rid="F4">4A–C</xref>). A row of slit-like areolae is present on the mantle (Fig. <xref ref-type="fig" rid="F4">4A, B</xref>). Internally, the axial area is slightly raised (Fig. <xref ref-type="fig" rid="F5">5A</xref>). Areolae are transapically oval in the valve (Fig. <xref ref-type="fig" rid="F5">5B, C</xref>). The number of striae is 34–38 in 10 µm in the center, and 38–40 in 10 µm near the apices (Figs <xref ref-type="fig" rid="F4">4A, B</xref>; <xref ref-type="fig" rid="F5">5A</xref>). Areolae are occluded by hymens perforated by delicate slits, and each hymen is closely joined with an adjacent hymen (Fig. <xref ref-type="fig" rid="F5">5B, C</xref>).</p><fig id="F4" position="float" orientation="portrait"><object-id xmlns:xlink="http://www.w3.org/1999/xlink" content-type="doi" xlink:type="simple">10.3897/phytokeys.204.89690.figure4</object-id><object-id xmlns:xlink="http://www.w3.org/1999/xlink" content-type="arpha" xlink:type="simple">8D378A90-1D0A-5984-978C-C889D06C7C97</object-id><label>Figure 4.</label><caption><p><bold>A–D</bold><italic><tp:taxon-name><tp:taxon-name-part taxon-name-part-type="genus" reg="Achnanthidium">Achnanthidium</tp:taxon-name-part><tp:taxon-name-part taxon-name-part-type="species" reg="kangdingnese">kangdingnese</tp:taxon-name-part></tp:taxon-name></italic> sp. nov. <abbrev xmlns:xlink="http://www.w3.org/1999/xlink" xlink:title="scanning electron microscopy" id="ABBRID0EAIAE" xlink:type="simple">SEM</abbrev> external views of rapheless valve <bold>A, B</bold> entire raphe valve <bold>C</bold> valve apex <bold>D</bold> central area of the valve. Scale bars: 2 µm (<bold>A, B</bold>); 1 µm (<bold>C</bold>); 0.5 µm (<bold>D</bold>).</p></caption><graphic xmlns:xlink="http://www.w3.org/1999/xlink" xlink:href="phytokeys-204-097_article-89690__-g004.jpg" position="float" orientation="portrait" xlink:type="simple" id="oo_726843.jpg"><uri content-type="original_file" xlink:type="simple">https://binary.pensoft.net/fig/726843</uri></graphic></fig><fig id="F5" position="float" orientation="portrait"><object-id xmlns:xlink="http://www.w3.org/1999/xlink" content-type="doi" xlink:type="simple">10.3897/phytokeys.204.89690.figure5</object-id><object-id xmlns:xlink="http://www.w3.org/1999/xlink" content-type="arpha" xlink:type="simple">550B086F-2F7C-550A-B98B-A14B6AC5B8D0</object-id><label>Figure 5.</label><caption><p><bold>A–C</bold><italic><tp:taxon-name><tp:taxon-name-part taxon-name-part-type="genus" reg="Achnanthidium">Achnanthidium</tp:taxon-name-part><tp:taxon-name-part taxon-name-part-type="species" reg="kangdingnese">kangdingnese</tp:taxon-name-part></tp:taxon-name></italic> sp. nov., <abbrev xmlns:xlink="http://www.w3.org/1999/xlink" xlink:title="scanning electron microscopy" id="ABBRID0EKJAE" xlink:type="simple">SEM</abbrev> internal views of rapheless valve <bold>A</bold> entire raphe valve <bold>B</bold> central area of the valve <bold>C</bold> valve apex. Scale bars: 2 µm (<bold>A</bold>); 0.5 µm (<bold>B, C</bold>).</p></caption><graphic xmlns:xlink="http://www.w3.org/1999/xlink" xlink:href="phytokeys-204-097_article-89690__-g005.jpg" position="float" orientation="portrait" xlink:type="simple" id="oo_726844.jpg"><uri content-type="original_file" xlink:type="simple">https://binary.pensoft.net/fig/726844</uri></graphic></fig></tp:treatment-sec><tp:treatment-sec sec-type="Holotype (designated here)" id="SECID0E4JAE"><title>Holotype (designated here).</title><p>SHTU! Slide MGC201508036 in Lab of Algae and Environment, College of Life Sciences, Shanghai Normal University, Shanghai, China. Holotype illustrated in Fig. <xref ref-type="fig" rid="F1">1D, R</xref>.</p></tp:treatment-sec><tp:treatment-sec sec-type="type locality" id="SECID0EKKAE"><title>Type locality.</title><p>China. Mugecuo lake, Sichuan Province, <named-content xmlns:xlink="http://www.w3.org/1999/xlink" content-type="dwc:verbatimCoordinates" xlink:type="simple"><named-content content-type="geo-json" specific-use="{&#34;type&#34;:&#34;Point&#34;,&#34;coordinates&#34;:[101.859722,30.145278]}" id="NCID0ETKAE" xlink:type="simple">30°08'43"N, 101°51'35"E</named-content></named-content>, altitude: 3780 m, <italic>leg. Quanxi Wang in August 2015</italic>.</p></tp:treatment-sec><tp:treatment-sec sec-type="etymology" id="SECID0E1KAE"><title>Etymology.</title><p>The species so named refers to Kangding County where the holotype was collected.</p></tp:treatment-sec><tp:treatment-sec sec-type="ecology" id="SECID0E6KAE"><title>Ecology.</title><p>Periphytic diatom samples collected in Mugecuo Lake (MGC201508036), pH 7.8, water temperature 12.5 °C, Conductivity 35 μs.cm<sup>–1</sup>). The sample of this new species occurred at less than 2% relative abundance (total counted 400 valves). There are 5 species that accounted for more than 5% of sample MGC201508036: <italic><tp:taxon-name><tp:taxon-name-part taxon-name-part-type="genus" reg="Pantocsekiella">Pantocsekiella</tp:taxon-name-part><tp:taxon-name-part taxon-name-part-type="species" reg="ocellata">ocellata</tp:taxon-name-part></tp:taxon-name></italic> (Pantocsek) K.T. Kiss &amp; E. Ács (<xref ref-type="bibr" rid="B1">Ács et al. 2016</xref>) (47.5%), <italic><tp:taxon-name><tp:taxon-name-part taxon-name-part-type="genus" reg="Brachysira">Brachysira</tp:taxon-name-part><tp:taxon-name-part taxon-name-part-type="species" reg="blancheana">blancheana</tp:taxon-name-part></tp:taxon-name></italic> H. Lange-Bertalot &amp; G. Moser (<xref ref-type="bibr" rid="B18">Lange-Bertalot and Moser 1994</xref>) (9.6%), <italic><tp:taxon-name><tp:taxon-name-part taxon-name-part-type="genus" reg="Encyonema">Encyonema</tp:taxon-name-part><tp:taxon-name-part taxon-name-part-type="species" reg="silesiacum">silesiacum</tp:taxon-name-part></tp:taxon-name></italic> (Bleisch) D.G. Mann (<xref ref-type="bibr" rid="B29">Round et al. 1990</xref>) (7.3%), <italic><tp:taxon-name><tp:taxon-name-part taxon-name-part-type="genus" reg="Staurosira">Staurosira</tp:taxon-name-part><tp:taxon-name-part taxon-name-part-type="species" reg="pseudoconstruens">pseudoconstruens</tp:taxon-name-part></tp:taxon-name></italic> (Marciniak) H. Lange-Bertalot (<xref ref-type="bibr" rid="B14">Krammer and Lange-Bertalot 2000</xref>) (7.1%), and <italic><tp:taxon-name><tp:taxon-name-part taxon-name-part-type="genus" reg="Nitzschia">Nitzschia</tp:taxon-name-part><tp:taxon-name-part taxon-name-part-type="species" reg="frustulum">frustulum</tp:taxon-name-part></tp:taxon-name></italic> (Kützing) A. Grunow (<xref ref-type="bibr" rid="B4">Cleve and Grunow 1880</xref>) (5.2%).</p></tp:treatment-sec><tp:treatment-sec sec-type="distribution" id="SECID0ESNAE"><title>Distribution.</title><p>The new species is known only from the type locality.</p></tp:treatment-sec><ref-list><ref id="B1"><mixed-citation xmlns:xlink="http://www.w3.org/1999/xlink" xlink:type="simple"><person-group><name name-style="western"><surname>Ács</surname><given-names>E</given-names></name><name name-style="western"><surname>Ari</surname><given-names>E</given-names></name><name name-style="western"><surname>Duleba</surname><given-names>M</given-names></name><name name-style="western"><surname>Dressler</surname><given-names>M</given-names></name><name name-style="western"><surname>Genkal</surname><given-names>SI</given-names></name><name name-style="western"><surname>Jakó</surname><given-names>E</given-names></name><name name-style="western"><surname>Rimet</surname><given-names>F</given-names></name><name name-style="western"><surname>Ector</surname><given-names>L</given-names></name><name name-style="western"><surname>Kiss</surname><given-names>KT</given-names></name></person-group> (<year>2016</year>) <article-title><italic><tp:taxon-name><tp:taxon-name-part taxon-name-part-type="genus">Pantocsekiella</tp:taxon-name-part></tp:taxon-name></italic>, a new centric diatom genus based on morphological and genetic studies.</article-title><source>Fottea, Olomouc</source><volume>16</volume>(<issue>1</issue>): <fpage>56</fpage>–<lpage>78</lpage>. <ext-link xlink:href="10.5507/fot.2015.028" ext-link-type="doi" xlink:type="simple">https://doi.org/10.5507/fot.2015.028</ext-link></mixed-citation></ref><ref id="B18"><mixed-citation xmlns:xlink="http://www.w3.org/1999/xlink" xlink:type="simple"><person-group><name name-style="western"><surname>Lange-Bertalot</surname><given-names>H</given-names></name><name name-style="western"><surname>Moser</surname><given-names>G</given-names></name></person-group> (<year>1994</year>) <italic><tp:taxon-name><tp:taxon-name-part taxon-name-part-type="genus">Brachysira</tp:taxon-name-part></tp:taxon-name></italic>. Monographie der Gattung und <italic><tp:taxon-name><tp:taxon-name-part taxon-name-part-type="genus">Naviculadicta</tp:taxon-name-part></tp:taxon-name></italic> nov. gen. Biblioteca Diatomologica 29: 212.</mixed-citation></ref><ref id="B29"><mixed-citation xmlns:xlink="http://www.w3.org/1999/xlink" xlink:type="simple"><person-group><name name-style="western"><surname>Round</surname><given-names>FE</given-names></name><name name-style="western"><surname>Crawford</surname><given-names>RM</given-names></name><name name-style="western"><surname>Mann</surname><given-names>DG</given-names></name></person-group> (<year>1990</year>) <source>The Diatoms. Biology and morphology of the genera.</source><publisher-name>Cambridge University Press</publisher-name>, <publisher-loc>Cambridge</publisher-loc>, <size units="page">747 pp</size>.</mixed-citation></ref><ref id="B14"><mixed-citation xmlns:xlink="http://www.w3.org/1999/xlink" xlink:type="simple"><person-group><name name-style="western"><surname>Krammer</surname><given-names>K</given-names></name><name name-style="western"><surname>Lange-Bertalot</surname><given-names>H</given-names></name></person-group> (<year>2000</year>) <source><tp:taxon-name><tp:taxon-name-part taxon-name-part-type="class">Bacillariophyceae</tp:taxon-name-part></tp:taxon-name>, 3. Teil: <tp:taxon-name><tp:taxon-name-part taxon-name-part-type="order">Centrales</tp:taxon-name-part></tp:taxon-name>, <tp:taxon-name><tp:taxon-name-part taxon-name-part-type="family">Fragilariaceae</tp:taxon-name-part></tp:taxon-name>, <tp:taxon-name><tp:taxon-name-part taxon-name-part-type="family">Eunotiaceae</tp:taxon-name-part></tp:taxon-name>.</source><publisher-name>Spektrum Akademischer Verlag</publisher-name>, <publisher-loc>Heidelberg</publisher-loc>, <size units="page">578 pp</size>.</mixed-citation></ref><ref id="B4"><mixed-citation xmlns:xlink="http://www.w3.org/1999/xlink" xlink:type="simple"><person-group><name name-style="western"><surname>Cleve</surname><given-names>PT</given-names></name><name name-style="western"><surname>Grunow</surname><given-names>A</given-names></name></person-group> (<year>1880</year>) <article-title>Beiträge zur Kenntniss der arctischen Diatomeen.</article-title><source>Kongliga Svenska Vetenskaps-Akademiens Handlingar</source><volume>17</volume>(<issue>2</issue>): <fpage>121</fpage>.</mixed-citation></ref></ref-list></tp:taxon-treatment>
